# Supplementary material for: A Rose by Any Other Name: Plant Identification Knowledge & Socio-Demographics
Source: PLoS One. 2016 May 26;11(5):e0156572. doi: 10.1371/journal.pone.0156572 (PMC4881975; doi:10.1371/journal.pone.0156572)
Supplement: S2 Table — (XLS) [file pone.0156572.s002.xls]

## Sheet: results
location	ID	Q1_hydrangea	Q1_lavender	Q1_ivy	Q1_montbretia	Q1_rose	Q1_japaneseknotweed	Q1_redvalarian	Q1_buddleia	Q1_fuchsia	Q1_bracken	Q1_bramble	Q1_heather	Q1_plants_id_score	Q2_hydrangea	Q2_lavender	Q2_ivy	Q2_montbretia	Q2_rose	Q2_japaneseknotweed	Q2_redvalarian	Q2_buddleia	Q2_fuchsia	Q2_bracken	Q2_bramble	Q2_heather	Q2_native_score	Q3	Q4	Q5	Q6	Q7_amount_taught	Q8_taught_fam	Q8_taught_school	Q8_taught_course	Q8_taught_self	Q8_taught_other	Q9_age	Q10_sex	Q11_education	Q12_memberof	Q13_garden	Q14_live
1	1	1	1	1	0	1	0	0	1	1	1	1	1	9	1	1	0	1	1	1	1	1	0	1	1	1	10	disagree	agree	agree	neutral	a_little	yes	yes	no	no	no	50-59	f	1	0	y	rest
1	2	0	0	0	0	1	0	0	0	0	1	1	0	3	1	1	1	1	0	1	1	1	1	1	1	1	11	neutral	agree	strongly_agree	strongly_disagree	a_little	yes	yes	no	no	no	40-49	m	4	2	y	rest
1	3	0	1	1	0	1	0	0	0	1	1	1	1	7	1	1	1	1	1	1	0	0	0	1	1	1	9	strongly_disagree	agree	agree	agree	a_little	yes	no	no	no	no	18-29	f	4	0	n	rest
1	4	0	1	1	0	1	0	0	0	0	1	0	0	4	1	0	1	1	1	1	1	0	0	1	1	1	9	strongly_agree	strongly_agree	strongly_agree	strongly_disagree	a_lot	yes	yes	no	no	no	18-29	m	4	0	n	rest
1	5	1	1	1	1	1	0	1	1	1	1	1	1	11	1	0	0	0	0	1	0	1	1	0	0	0	4	neutral	agree	agree	neutral	a_little	yes	no	no	no	no	60+	f	1	1	y	cornwall
1	6	1	1	1	0	1	0	0	1	1	1	1	0	8	1	0	1	1	0	1	0	1	1	0	1	1	8	agree	agree	agree	strongly_disagree	a_lot	yes	no	no	yes	no	18-29	f	4	3	y	rest
1	7	1	1	1	0	1	0	0	1	1	1	1	1	9	1	1	1	1	1	1	0	0	1	1	1	1	10	agree	agree	agree	disagree	some	no	no	no	no	university	40-49	m	2	0	y	rest
1	8	1	1	1	1	1	0	0	1	1	1	1	1	10	1	0	1	1	0	1	0	1	1	1	1	1	9	agree	agree	strongly_agree	strongly_disagree	a_little	yes	yes	no	no	no	60+	m	1	1	y	rest
1	9	1	1	1	1	1	0	0	1	0	1	1	1	9	0	1	1	1	1	1	1	0	1	1	1	1	10	strongly_agree	strongly_agree	strongly_agree	strongly_disagree	some	yes	no	no	no	no	60+	f	1	1	y	rest
1	10	0	1	1	0	1	0	0	0	0	1	1	0	5	1	1	1	1	1	1	0	0	0	1	1	1	9	agree	strongly_agree	strongly_agree	disagree	a_lot	yes	no	no	yes	no	40-49	m	4	1	y	rest
1	11	1	1	1	1	1	1	0	1	1	1	1	1	11	1	1	1	1	1	1	0	0	1	1	1	1	10	agree	agree	strongly_agree	strongly_disagree	a_lot	yes	yes	no	yes	no	40-49	f	2	2	y	rest
1	12	1	1	1	0	1	0	0	1	1	1	1	0	8	0	1	1	0	1	1	1	0	0	1	1	1	8	neutral	agree	strongly_agree	disagree	a_lot	yes	no	no	no	no	60+	f	1	1	y	cornwall
1	13	1	1	1	1	1	0	1	1	1	1	1	1	11	0	1	1	0	1	1	0	0	0	1	1	1	7	strongly_agree	agree	neutral	strongly_disagree	a_lot	yes	no	no	yes	no	60+	f	5	1	y	rest
1	14	1	1	1	0	1	0	0	0	1	1	1	0	7	1	1	1	1	1	1	1	0	1	1	1	1	11	neutral	agree	agree	strongly_disagree	a_lot	yes	no	no	no	no	40-49	f	5	1	y	rest
1	15	1	1	1	1	1	0	0	1	1	1	1	1	10	1	0	1	1	0	1	0	1	1	1	1	1	9	agree	strongly_agree	strongly_agree	strongly_disagree	some	yes	no	no	yes	no	60+	f	4	1	y	cornwall
1	16	0	1	1	0	1	0	0	0	1	1	1	0	6	1	0	1	1	1	1	0	0	1	1	1	1	9	disagree	disagree	agree	agree	never	no	no	no	no	no	40-49	m	4	0	y	rest
1	17	1	1	1	0	1	0	0	1	1	1	1	1	9	1	0	1	1	1	1	0	0	0	1	1	1	8	neutral	agree	strongly_agree	disagree	a_lot	yes	no	no	no	no	60+	f	1	3	y	cornwall
1	18	0	1	1	0	1	0	0	0	1	1	1	1	7	1	0	1	1	1	1	0	1	1	1	1	1	10	neutral	agree	strongly_agree	disagree	some	yes	no	no	no	no	60+	m	5	2	y	cornwall
1	19	1	1	1	0	1	0	0	1	0	1	1	0	7	1	1	1	1	0	1	0	1	0	1	1	1	9	disagree	neutral	agree	agree	a_little	yes	yes	no	no	no	30-39	m	5	0	y	rest
1	20	1	1	1	1	1	1	1	1	1	1	1	1	12	1	0	1	1	0	1	0	1	1	1	1	1	9	strongly_agree	strongly_agree	strongly_agree	strongly_disagree	some	no	yes	yes	yes	no	50-59	f	4	1	y	rest
1	21	0	1	1	0	1	0	0	0	0	1	0	0	4	1	1	0	1	1	1	1	0	1	1	0	1	9	strongly_disagree	disagree	strongly_disagree	strongly_agree	a_little	yes	yes	no	no	no	18-29	m	3	1	y	rest
1	22	1	1	1	1	1	0	0	0	1	1	1	1	9	1	0	1	1	1	1	0	0	0	1	1	1	8	agree	agree	agree	disagree	some	yes	no	no	yes	no	30-39	f	4	0	y	rest
1	23	0	1	1	0	1	1	0	0	0	1	0	1	6	1	0	1	1	1	1	0	0	1	1	1	1	9	neutral	neutral	agree	strongly_disagree	a_little	yes	no	no	yes	no	40-49	m	3	1	y	cornwall
1	24	1	1	1	0	1	0	0	1	1	1	1	1	9	1	1	1	1	1	1	0	0	1	1	1	1	10	agree	agree	strongly_agree	disagree	a_lot	yes	no	no	yes	no	40-49	f	3	1	y	rest
1	25	1	1	1	0	1	1	0	1	1	1	1	1	10	1	1	1	0	1	1	0	1	1	1	1	1	10	neutral	agree	strongly_agree	strongly_disagree	some	yes	yes	no	no	no	50-59	m	4	1	y	rest
1	26	1	1	1	1	1	1	1	1	1	1	1	1	12	1	0	1	0	1	1	0	0	1	1	1	1	8	strongly_agree	strongly_agree	strongly_agree	strongly_disagree	a_lot	yes	no	yes	yes	no	60+	f	3	3	y	cornwall
1	27	1	1	1	0	1	0	0	1	1	1	1	1	9	1	1	1	1	1	1	0	1	1	1	1	1	11	agree	agree	agree	disagree	a_little	yes	yes	no	yes	no	30-39	f	2	0	y	rest
1	28	1	1	1	0	1	0	0	1	1	1	1	1	9	1	1	1	0	0	1	0	1	1	1	1	1	9	neutral	neutral	strongly_agree	disagree	a_lot	yes	yes	no	yes	no	30-39	f	5	2	y	cornwall
1	29	1	1	1	1	1	0	0	1	1	1	1	1	10	0	1	1	1	1	1	0	0	1	1	1	1	9	agree	strongly_agree	strongly_agree	strongly_disagree	a_lot	yes	no	no	yes	no	40-49	f	4	2	y	rest
1	30	0	1	1	0	1	0	0	0	0	1	1	1	6	0	1	1	1	1	1	1	0	0	1	1	1	9	agree	agree	agree	disagree	a_lot	yes	yes	no	yes	no	30-39	f	4	1	y	cornwall
1	31	1	1	1	1	1	0	1	1	1	1	1	1	11	1	0	1	1	1	1	0	1	1	1	1	1	10	agree	agree	strongly_agree	strongly_disagree	a_lot	no	no	no	yes	societies	60+	f	3	3	y	rest
1	32	1	1	1	1	1	1	1	1	1	1	1	1	12	1	1	1	1	1	1	0	0	1	1	1	1	10	strongly_agree	agree	agree	strongly_disagree	a_lot	yes	no	no	no	no	60+	f	3	0	y	cornwall
1	33	0	1	1	0	1	0	0	0	1	1	1	0	6	1	1	1	1	1	1	1	0	1	1	1	1	11	agree	strongly_agree	agree	strongly_disagree	some	yes	no	no	no	no	18-29	f	1	2	y	rest
1	34	0	1	1	0	1	0	0	1	0	1	1	0	6	1	1	1	1	1	1	0	0	1	1	1	1	10	neutral	agree	agree	disagree	some	yes	no	no	no	scouts	18-29	m	1	1	y	rest
1	35	0	1	1	0	1	0	0	0	0	1	1	0	5	0	0	0	1	1	1	1	0	0	1	1	0	6	neutral	agree	neutral	disagree	a_lot	yes	no	no	yes	no	18-29	m	2	2	y	rest
1	36	0	1	1	0	1	0	0	0	1	1	1	0	6	0	1	1	1	1	1	0	0	0	0	1	1	7	disagree	agree	agree	disagree	a_little	yes	no	no	no	no	40-49	f	3	1	y	rest
1	37	1	1	1	0	1	0	1	1	1	1	1	1	10	1	1	1	1	1	1	0	0	1	1	1	1	10	agree	agree	strongly_agree	disagree	some	yes	no	yes	yes	no	30-39	f	5	3	y	rest
1	38	1	1	1	0	1	0	1	1	1	1	1	1	10	0	1	1	1	1	1	0	0	1	1	1	1	9	neutral	agree	strongly_agree	disagree	a_lot	yes	yes	no	no	no	60+	m	1	3	y	cornwall
1	39	0	1	1	0	1	0	0	0	0	0	1	0	4	1	1	1	1	1	1	1	0	0	1	1	1	10	disagree	disagree	neutral	neutral	a_little	yes	no	no	no	no	18-29	f	2	0	n	cornwall
1	40	1	1	1	1	1	1	1	1	1	1	1	1	12	1	0	1	0	1	1	0	1	0	1	1	1	8	agree	agree	agree	disagree	some	yes	no	yes	no	no	50-59	f	4	1	y	rest
1	41	0	1	1	0	1	0	0	0	1	1	1	1	7	0	1	1	0	1	1	1	0	0	1	1	1	8	agree	strongly_agree	strongly_agree	strongly_disagree	a_lot	yes	no	no	yes	no	18-29	f	2	2	y	rest
1	42	0	1	1	0	1	0	0	1	0	1	1	1	7	1	0	1	1	0	1	0	0	1	1	1	1	8	agree	agree	agree	disagree	some	yes	no	no	yes	no	40-49	m	4	2	n	rest
1	43	0	1	1	0	1	0	0	0	1	1	1	0	6	1	1	1	1	1	1	0	0	0	1	1	1	9	neutral	agree	strongly_agree	neutral	a_little	yes	no	no	no	no	40-49	f	5	1	y	cornwall
1	44	1	1	1	1	1	1	0	0	1	1	1	1	10	1	0	1	1	0	1	0	0	1	1	1	1	8	agree	agree	agree	disagree	some	yes	no	yes	yes	no	40-49	f	5	0	y	rest
1	45	1	1	1	1	1	1	0	0	1	1	1	1	10	1	1	1	1	1	1	1	1	1	1	1	1	12	agree	agree	strongly_agree	strongly_disagree	a_little	no	no	no	yes	no	40-49	m	4	0	y	cornwall
1	46	0	0	0	0	1	0	0	0	0	0	0	0	1	0	1	1	1	1	1	1	0	0	1	1	1	9	strongly_disagree	neutral	agree	agree	a_little	yes	yes	no	no	no	40-49	m	4	1	y	rest
1	47	1	1	1	1	1	1	1	1	1	1	1	1	12	1	0	1	1	1	1	1	1	1	1	1	1	11	agree	agree	strongly_agree	disagree	some	no	yes	no	no	university	40-49	m	5	1	y	rest
1	48	0	1	1	0	1	0	0	0	0	1	0	0	4	0	0	1	0	1	1	0	0	1	1	1	1	7	disagree	neutral	agree	disagree	a_little	yes	no	no	no	no	30-39	m	3	0	y	rest
1	49	0	1	1	0	1	0	0	0	1	1	0	1	6	0	0	0	1	0	1	0	0	1	0	0	1	4	agree	neutral	agree	disagree	a_lot	yes	no	no	no	no	50-59	f	3	0	y	rest
1	50	1	1	1	0	1	0	0	1	0	1	1	1	8	1	1	1	1	1	1	1	1	1	1	1	1	12	neutral	agree	agree	disagree	a_lot	yes	no	no	yes	no	50-59	m	4	0	y	rest
1	51	1	1	1	0	1	0	0	1	0	1	1	1	8	0	1	0	1	1	1	1	1	1	1	1	1	10	neutral	agree	agree	disagree	never	no	no	no	no	no	50-59	f	4	1	y	rest
1	52	1	1	1	0	1	1	0	1	1	1	1	1	10	0	1	0	1	1	1	1	1	0	1	1	1	9	agree	neutral	agree	neutral	some	no	yes	yes	no	no	40-49	m	1	1	y	cornwall
1	53	1	1	1	1	1	0	0	1	1	1	1	0	9	0	1	1	1	0	1	1	0	1	1	1	1	9	agree	agree	strongly_agree	strongly_disagree	some	yes	no	no	yes	no	50-59	f	4	3	y	rest
1	54	1	1	1	0	1	0	0	0	1	1	0	0	6	1	1	1	1	1	1	1	0	1	1	1	1	11	agree	strongly_agree	strongly_agree	strongly_disagree	some	yes	yes	no	no	no	40-49	f	2	1	y	cornwall
1	55	0	1	0	0	1	0	0	0	0	1	1	0	4	1	0	1	0	1	1	0	0	1	1	1	1	8	disagree	neutral	agree	agree	never	no	no	no	no	no	40-49	m	1	1	y	cornwall
1	56	0	1	1	0	1	0	0	0	1	0	1	0	5	1	1	1	0	0	0	0	1	0	0	0	0	4	neutral	agree	agree	disagree	a_little	yes	no	no	no	no	18-29	f	4	1	y	rest
1	57	0	1	1	0	1	0	0	0	1	0	0	1	5	1	1	0	1	0	1	0	0	1	1	1	1	8	disagree	agree	strongly_agree	disagree	a_little	yes	yes	no	no	no	30-39	f	5	0	y	rest
1	58	1	1	1	1	1	0	1	1	1	1	1	1	11	1	0	1	1	0	1	0	1	1	0	1	1	8	neutral	agree	strongly_agree	strongly_disagree	a_lot	yes	yes	no	no	no	40-49	f	4	1	y	rest
1	59	0	0	1	0	1	0	0	0	0	1	0	0	3	1	0	1	1	1	1	0	0	1	1	1	1	9	disagree	strongly_agree	agree	disagree	a_little	yes	no	no	no	no	50-59	m	2	3	y	rest
1	60	0	1	1	1	1	0	0	0	1	1	1	1	8	1	1	1	0	1	1	1	0	1	1	1	0	9	neutral	agree	neutral	disagree	some	no	no	no	no	no	40-49	m	1	1	y	rest
1	61	1	1	1	1	1	0	0	0	1	1	1	1	9	1	1	1	1	1	1	0	0	1	1	1	1	10	neutral	agree	strongly_agree	disagree	some	no	no	yes	yes	no	60+	f	2	3	y	cornwall
1	62	1	1	1	1	1	0	0	1	1	1	1	0	9	1	0	1	0	1	1	1	0	0	1	1	1	8	agree	strongly_agree	strongly_agree	disagree	some	yes	yes	no	yes	no	40-49	f	4	0	y	rest
1	63	0	1	1	0	1	0	0	0	1	1	1	0	6	1	1	1	1	1	1	0	1	1	1	1	1	11	neutral	neutral	agree	neutral	some	yes	no	no	no	no	18-29	f	3	0	y	cornwall
1	64	0	1	1	0	1	1	0	1	1	1	1	0	8	0	1	1	0	0	1	1	0	1	1	1	1	8	agree	agree	agree	disagree	a_lot	no	yes	no	yes	no	18-29	m	5	1	n	cornwall
1	65	1	1	0	0	1	0	0	0	1	1	0	1	6	0	1	0	0	1	1	1	0	0	1	1	1	7	neutral	agree	strongly_agree	neutral	a_little	yes	no	no	yes	no	30-39	m	4	0	y	rest
1	66	0	1	1	0	1	0	0	0	1	1	1	0	6	1	1	1	1	1	1	0	0	1	1	1	1	10	strongly_disagree	agree	agree	agree	some	no	no	no	no	friends	30-39	m	5	0	y	cornwall
1	67	1	1	1	1	1	1	1	1	1	1	1	1	12	1	0	0	1	0	1	1	1	1	1	1	1	9	agree	agree	strongly_agree	strongly_disagree	a_lot	yes	no	no	yes	no	40-49	f	4	3	y	cornwall
1	68	1	1	1	1	1	1	1	1	1	1	1	1	12	1	0	1	1	1	1	0	1	1	1	1	1	10	strongly_agree	strongly_agree	strongly_agree	strongly_disagree	a_lot	no	yes	no	no	no	60+	m	4	0	y	cornwall
1	69	0	1	1	0	1	0	0	0	0	0	1	1	5	0	1	1	1	1	1	0	0	1	1	1	1	9	disagree	neutral	strongly_agree	disagree	some	yes	no	no	no	no	50-59	m	4	0	y	rest
1	70	1	1	1	1	1	0	0	0	1	1	1	1	9	1	0	1	0	0	1	0	1	0	1	1	1	7	agree	agree	strongly_agree	strongly_disagree	a_little	yes	no	no	yes	no	50-59	f	5	1	y	rest
1	71	1	1	1	0	1	0	0	0	1	1	1	1	8	0	1	1	0	1	1	1	1	1	1	1	1	10	strongly_disagree	disagree	neutral	agree	a_little	yes	no	no	no	no	60+	m	4	1	y	rest
1	72	1	1	1	1	1	1	0	1	0	1	1	1	10	1	1	1	1	1	1	1	0	1	1	1	1	11	agree	agree	strongly_agree	strongly_disagree	a_lot	no	yes	no	yes	doing surveys	50-59	m	3	2	y	cornwall
1	73	1	1	1	1	1	1	1	1	1	1	1	1	12	1	0	1	1	0	1	0	0	0	1	0	1	6	agree	strongly_agree	strongly_agree	strongly_disagree	a_lot	yes	yes	yes	yes	RHS course	40-49	f	5	3	n	cornwall
1	74	1	1	1	1	1	1	1	1	1	1	1	1	12	1	1	1	1	1	1	1	1	0	1	1	1	11	neutral	agree	strongly_agree	strongly_disagree	a_lot	yes	yes	yes	yes	no	40-49	m	5	3	y	cornwall
2	75	0	1	1	0	1	0	0	1	1	1	1	1	8	1	1	1	0	1	1	1	0	0	1	1	1	9	agree	strongly_agree	strongly_agree	strongly_disagree	some	yes	no	no	yes	no	30-39	m	2	1	y	rest
2	76	1	1	1	1	1	0	0	1	1	1	1	1	10	1	0	1	0	1	1	0	1	1	1	1	1	9	agree	neutral	strongly_agree	disagree	a_little	no	yes	no	yes	no	60+	m	3	2	y	rest
2	77	0	0	0	0	1	1	0	0	1	1	1	0	5	1	1	1	0	0	1	1	0	1	1	1	1	9	disagree	agree	strongly_agree	neutral	a_little	yes	no	no	no	no	40-49	m	3	0	y	cornwall
2	78	0	1	1	1	1	0	0	0	1	1	0	1	7	1	1	1	0	1	1	0	0	1	1	1	1	9	agree	agree	strongly_agree	disagree	some	yes	no	no	no	no	60+	m	5	3	y	cornwall
2	79	1	1	1	1	1	1	0	1	1	1	1	1	11	1	0	1	0	1	1	0	0	1	1	1	1	8	strongly_agree	strongly_agree	strongly_agree	disagree	a_lot	no	no	no	yes	no	60+	f	1	2	y	rest
2	80	1	1	1	0	1	1	0	1	1	1	1	0	9	0	0	1	1	1	1	0	0	1	1	1	1	8	neutral	disagree	agree	agree	a_little	yes	yes	no	no	no	40-49	f	4	0	n	cornwall
2	81	1	1	1	0	1	1	0	1	1	1	0	1	9	0	0	1	0	1	1	1	0	1	1	1	1	8	agree	strongly_agree	strongly_agree	disagree	a_little	yes	no	no	yes	no	50-59	f	1	0	y	rest
2	82	1	1	1	1	1	1	1	1	1	1	1	1	12	1	0	1	1	1	1	0	1	1	1	1	1	10	strongly_agree	strongly_agree	strongly_agree	strongly_disagree	a_lot	yes	no	yes	yes	no	40-49	m	2	0	y	cornwall
2	83	0	0	1	0	1	0	0	0	0	1	1	0	4	1	1	1	0	1	1	0	1	0	1	1	1	9	neutral	agree	agree	disagree	some	yes	yes	no	no	no	18-29	f	5	0	n	rest
2	84	0	1	1	0	1	0	0	0	0	1	1	1	6	1	1	1	1	1	1	1	1	1	1	1	1	12	agree	agree	agree	strongly_disagree	a_lot	yes	no	no	no	no	50-59	m	5	0	y	rest
2	85	0	1	1	0	1	0	0	0	1	0	1	0	5	1	1	1	1	1	1	1	0	0	0	1	1	9	neutral	strongly_agree	strongly_agree	strongly_disagree	some	yes	no	no	no	no	18-29	f	4	0	y	cornwall
2	86	0	1	1	0	1	0	0	0	1	1	1	0	6	1	1	1	1	1	1	0	0	0	1	1	1	9	neutral	agree	agree	disagree	never	no	no	no	yes	no	60+	m	1	0	y	rest
2	87	1	1	1	0	1	0	0	0	1	1	1	0	7	0	1	1	1	1	1	0	0	1	1	1	1	9	agree	agree	agree	strongly_disagree	a_lot	yes	yes	no	no	no	50-59	f	2	0	y	cornwall
2	88	0	1	1	0	1	0	0	1	1	1	1	1	8	0	1	1	1	1	1	1	0	0	1	1	0	8	agree	agree	strongly_agree	disagree	some	yes	yes	no	yes	no	60+	f	3	0	y	cornwall
2	89	1	1	1	1	1	0	1	1	1	1	1	1	11	1	0	1	1	0	1	0	1	1	1	1	1	9	agree	agree	strongly_agree	strongly_disagree	some	yes	yes	no	yes	no	50-59	f	5	1	y	rest
2	90	1	1	1	0	1	0	0	1	1	1	1	1	9	1	1	1	1	1	1	1	0	1	1	1	1	11	agree	strongly_agree	strongly_agree	disagree	some	yes	no	no	no	no	50-59	f	1	3	y	rest
2	91	0	0	0	0	0	0	0	0	0	1	0	0	1	0	1	1	1	1	1	1	1	0	1	1	1	10	disagree	agree	strongly_agree	disagree	a_little	no	yes	no	no	no	40-49	m	3	0	y	rest
2	92	1	1	1	1	1	0	0	1	1	1	1	0	9	0	1	1	1	1	1	1	0	0	1	1	1	9	disagree	agree	agree	disagree	a_little	yes	no	no	yes	no	50-59	f	2	0	y	rest
2	93	0	1	0	0	1	0	0	0	0	0	0	0	2	0	1	1	1	0	1	0	0	0	0	1	1	6	disagree	agree	agree	agree	a_little	yes	no	no	no	no	18-29	f	2	0	y	cornwall
2	94	0	1	1	0	1	0	0	0	0	1	1	1	6	0	1	1	1	1	1	1	0	0	0	1	1	8	strongly_disagree	agree	strongly_agree	disagree	some	yes	no	no	no	no	40-49	m	4	0	y	rest
2	95	0	1	1	0	0	0	0	0	0	0	1	0	3	1	1	1	1	1	1	0	0	0	0	1	1	8	disagree	agree	agree	disagree	a_little	yes	yes	no	no	no	18-29	f	4	0	n	cornwall
2	96	1	1	1	0	1	0	1	1	1	1	1	1	10	1	0	1	1	1	1	0	0	1	1	1	1	9	disagree	agree	agree	disagree	some	yes	yes	no	no	no	50-59	f	5	3	y	cornwall
2	97	1	0	1	0	1	0	0	0	1	1	0	1	6	1	1	1	1	0	1	0	1	1	1	1	1	10	disagree	neutral	agree	neutral	some	yes	no	no	no	no	60+	m	5	0	y	cornwall
2	98	1	1	1	1	1	0	1	1	1	1	1	0	10	1	1	1	1	0	1	0	1	1	1	1	1	10	agree	agree	agree	strongly_disagree	some	yes	no	no	no	no	50-59	f	5	0	y	cornwall
2	99	0	1	1	0	1	0	0	0	0	1	1	0	5	0	1	0	1	1	1	0	1	1	1	1	1	9	disagree	neutral	agree	disagree	some	yes	yes	no	no	no	18-29	f	2	0	y	rest
2	100	0	1	1	0	1	0	0	0	0	1	1	0	5	0	0	1	1	1	1	0	0	0	0	1	0	5	agree	agree	strongly_agree	strongly_disagree	some	yes	yes	no	no	no	18-29	f	4	0	y	cornwall
2	101	0	0	1	0	1	0	0	0	0	1	1	0	4	1	1	1	1	1	1	1	0	0	1	1	1	10	agree	agree	agree	disagree	a_little	yes	yes	no	no	no	18-29	m	4	0	y	cornwall
2	102	0	1	1	0	1	0	0	0	0	1	1	0	5	1	1	1	1	0	1	0	0	1	1	1	1	9	agree	strongly_agree	strongly_agree	strongly_disagree	some	yes	yes	no	no	no	40-49	m	5	3	y	cornwall
2	103	0	1	1	0	1	0	0	0	0	1	1	0	5	0	1	1	1	1	1	0	0	0	1	1	1	8	disagree	neutral	agree	agree	a_little	yes	no	no	no	no	50-59	m	2	0	y	cornwall
2	104	1	1	1	0	1	1	0	0	1	1	1	1	9	0	1	1	1	1	1	1	1	0	1	1	0	9	disagree	agree	strongly_agree	disagree	a_little	no	no	no	yes	no	50-59	f	2	0	y	cornwall
2	105	0	0	1	0	1	0	0	0	0	1	0	0	3	0	0	1	1	1	1	1	1	0	0	1	1	8	disagree	agree	agree	disagree	some	yes	yes	no	no	no	18-29	f	2	1	y	cornwall
2	106	0	0	1	0	0	0	0	0	1	0	0	0	2	1	1	1	1	0	1	1	1	0	1	1	1	10	disagree	agree	agree	disagree	a_little	yes	no	no	no	no	50-59	m	5	0	y	rest
2	107	1	1	1	0	1	0	0	1	1	1	1	0	8	0	0	1	1	1	1	0	0	0	0	1	1	6	disagree	disagree	strongly_agree	agree	a_lot	yes	yes	no	no	no	40-49	f	3	0	y	cornwall
2	108	1	1	1	1	1	1	0	1	1	1	1	1	11	1	1	1	1	1	1	0	0	1	1	1	1	10	agree	agree	strongly_agree	strongly_disagree	a_lot	yes	yes	no	yes	no	40-49	f	5	0	y	cornwall
2	109	1	1	1	1	1	0	0	1	1	1	1	1	10	1	1	0	0	1	1	0	0	0	1	1	1	7	agree	agree	agree	disagree	a_lot	yes	no	no	yes	no	60+	f	1	0	y	cornwall
2	110	0	1	1	0	1	0	0	0	0	1	1	0	5	1	1	1	1	1	1	0	0	0	0	1	1	8	disagree	agree	agree	disagree	some	yes	yes	no	no	no	18-29	f	4	1	n	cornwall
2	111	1	1	1	1	1	0	0	0	1	1	1	1	9	0	1	1	1	1	1	1	0	0	1	0	1	8	agree	strongly_agree	agree	strongly_disagree	some	yes	no	no	yes	no	50-59	f	4	2	y	cornwall
2	112	1	1	1	0	1	0	0	1	1	1	1	0	8	1	1	1	1	1	1	1	0	1	1	1	1	11	agree	neutral	agree	neutral	a_little	no	no	no	yes	no	50-59	f	4	0	y	rest
2	113	0	1	0	0	1	0	0	0	0	0	0	0	2	1	1	1	1	1	1	1	1	1	1	1	1	12	strongly_disagree	agree	agree	agree	a_little	yes	no	no	no	no	50-59	m	5	0	y	rest
2	114	0	1	1	0	1	0	0	0	1	1	0	0	5	1	1	1	1	1	1	0	0	1	1	1	1	10	neutral	agree	agree	neutral	a_little	yes	no	no	no	no	40-49	m	4	2	y	rest
2	115	1	1	1	0	1	0	0	0	1	1	1	0	7	1	1	1	1	1	1	1	0	1	1	1	1	11	neutral	neutral	agree	disagree	some	yes	no	no	no	no	50-59	f	5	2	y	rest
2	116	0	0	1	0	1	0	0	0	1	1	0	0	4	0	1	1	1	1	1	0	1	1	1	1	1	10	neutral	neutral	agree	disagree	some	yes	no	no	no	no	40-49	m	3	1	y	rest
2	117	1	1	1	0	1	0	0	0	1	1	0	1	7	1	1	1	1	1	1	0	0	1	1	1	1	10	agree	neutral	agree	disagree	some	yes	no	no	yes	no	60+	m	3	3	y	cornwall
2	118	1	1	1	0	1	1	1	1	1	1	1	1	11	1	1	1	0	1	1	0	0	1	1	1	1	9	agree	agree	agree	agree	some	yes	no	no	yes	no	60+	f	1	2	y	cornwall
2	119	1	1	1	0	1	0	0	1	1	1	1	1	9	0	0	1	1	1	1	1	1	1	1	1	1	10	agree	agree	strongly_agree	strongly_disagree	a_little	yes	no	no	yes	no	50-59	f	3	0	y	rest
2	120	1	1	1	0	1	1	0	1	1	1	1	0	9	1	0	1	1	1	1	0	1	1	1	1	1	10	neutral	agree	strongly_agree	strongly_disagree	some	yes	yes	yes	yes	yes	50-59	m	4	0	y	rest
2	121	0	1	1	0	1	0	0	0	1	1	1	1	7	1	1	1	1	1	1	1	0	0	1	1	1	10	agree	agree	strongly_agree	disagree	some	yes	yes	no	yes	no	50-59	m	4	1	y	rest
2	122	1	0	1	0	1	0	0	0	1	1	1	1	7	0	1	1	1	1	1	0	1	0	1	1	1	9	agree	agree	strongly_agree	strongly_disagree	a_lot	yes	yes	no	no	no	50-59	f	4	0	y	rest
2	123	0	1	1	0	1	0	0	0	1	1	1	1	7	1	0	1	0	0	1	1	0	1	0	0	0	5	disagree	agree	agree	disagree	never	no	no	no	yes	no	50-59	m	5	0	y	rest
2	124	0	0	1	0	1	0	0	0	0	1	0	0	3	1	1	0	1	0	1	0	0	0	0	1	1	6	disagree	neutral	agree	neutral	never	no	no	no	no	no	18-29	m	4	0	n	rest
2	125	0	1	1	0	1	0	0	1	1	1	0	0	6	1	1	0	1	1	1	1	0	0	1	1	1	9	disagree	agree	agree	disagree	some	yes	no	no	no	no	18-29	f	4	0	n	rest
2	126	1	1	1	1	1	0	0	1	1	1	1	1	10	0	1	1	1	1	1	0	0	0	1	1	1	8	strongly_agree	agree	strongly_agree	strongly_disagree	a_lot	no	no	yes	no	college	60+	m	3	0	y	cornwall
2	127	1	1	1	1	1	1	0	1	1	1	1	1	11	1	0	1	1	0	1	1	1	1	1	1	1	10	strongly_agree	strongly_agree	strongly_agree	strongly_disagree	a_lot	yes	no	yes	yes	no	60+	f	5	3	y	rest
2	128	1	1	1	1	1	0	0	0	1	1	1	0	8	0	1	0	1	0	1	0	0	0	1	1	1	6	strongly_agree	strongly_agree	strongly_agree	strongly_disagree	a_lot	yes	no	no	no	no	60+	m	5	3	y	rest
2	129	1	1	1	1	1	0	0	1	1	1	1	1	10	1	1	1	0	1	1	0	0	1	1	1	1	9	agree	agree	strongly_agree	strongly_disagree	a_lot	yes	no	no	yes	no	60+	f	3	3	y	cornwall
2	130	0	1	1	0	1	0	0	0	0	1	0	0	4	1	1	1	1	1	1	1	0	0	1	1	0	9	neutral	agree	strongly_agree	disagree	a_little	yes	yes	no	no	no	18-29	f	4	0	y	rest
2	131	0	0	0	0	1	0	0	0	0	0	0	0	1	0	1	0	1	1	1	1	1	1	1	1	0	9	strongly_disagree	neutral	strongly_agree	neutral	a_little	yes	yes	no	no	no	18-29	f	4	0	y	rest
2	132	1	1	1	1	1	1	1	1	1	1	1	1	12	1	1	1	1	1	1	0	0	1	1	1	1	10	agree	agree	strongly_agree	strongly_disagree	a_lot	yes	no	no	no	no	60+	f	2	3	y	cornwall
2	133	1	1	1	1	1	0	0	0	1	1	1	1	9	1	1	1	1	1	1	0	0	1	1	1	1	10	neutral	disagree	neutral	disagree	some	yes	yes	yes	yes	no	60+	m	5	2	y	cornwall
2	134	1	1	1	1	1	0	1	1	1	1	1	1	11	1	0	1	0	0	1	0	0	1	1	1	1	7	agree	agree	agree	strongly_disagree	a_lot	yes	no	no	yes	no	60+	f	3	3	y	cornwall
2	135	1	1	1	1	1	1	1	1	1	1	1	1	12	1	1	1	1	1	1	0	0	1	0	1	1	9	agree	agree	agree	strongly_disagree	a_lot	yes	no	no	yes	no	60+	f	1	1	y	cornwall
2	136	1	1	1	1	1	0	0	1	1	1	1	1	10	1	1	1	0	0	1	1	0	1	0	1	1	8	neutral	agree	strongly_agree	disagree	a_lot	yes	no	no	yes	no	50-59	f	1	2	y	rest
2	137	0	1	1	0	1	0	0	0	1	0	1	0	5	1	1	1	1	1	1	1	0	1	1	1	1	11	neutral	agree	strongly_agree	strongly_disagree	some	no	yes	no	no	no	50-59	m	5	0	y	rest
2	138	0	1	1	0	1	0	0	1	1	1	1	1	8	0	1	1	0	1	1	0	0	0	1	1	1	7	neutral	agree	agree	disagree	a_little	yes	no	no	yes	no	40-49	f	1	0	y	rest
2	139	1	1	1	0	1	0	0	0	1	1	0	0	6	0	1	1	1	1	1	1	1	1	1	1	1	11	disagree	agree	agree	disagree	a_little	yes	no	no	no	no	18-29	f	4	0	y	rest
2	140	0	1	1	0	1	0	0	1	1	1	1	0	7	1	1	0	0	0	1	1	1	0	0	1	1	7	neutral	neutral	agree	disagree	some	yes	yes	no	no	no	40-49	f	2	0	y	rest
2	141	0	1	0	0	0	0	0	1	0	1	1	0	4	1	0	1	0	1	1	1	0	0	1	0	1	7	neutral	agree	agree	disagree	some	yes	no	no	yes	no	40-49	m	3	1	y	rest
2	142	0	1	1	0	1	0	0	0	1	1	1	1	7	1	0	1	1	1	1	0	0	1	1	1	1	9	neutral	agree	strongly_agree	disagree	some	yes	no	no	yes	no	40-49	f	5	2	y	rest
2	143	0	0	0	1	1	0	0	0	1	1	0	0	4	1	0	1	0	1	1	1	0	0	1	1	1	8	disagree	agree	agree	agree	a_little	yes	no	no	no	no	60+	f	1	0	y	cornwall
2	144	1	1	1	1	1	1	0	1	1	1	1	0	10	0	1	1	1	1	1	0	1	1	1	1	1	10	disagree	agree	agree	disagree	a_little	yes	no	no	yes	teaching children	40-49	f	3	0	y	cornwall
2	145	1	1	1	1	1	0	1	0	1	1	1	1	10	1	1	1	1	1	1	1	0	1	1	1	1	11	agree	agree	agree	disagree	some	yes	no	no	yes	no	40-49	f	4	0	y	rest
3	146	1	1	1	1	1	0	0	0	1	1	1	1	9	1	1	1	0	1	1	0	0	1	1	1	0	8	agree	agree	strongly_agree	neutral	never	no	no	no	yes	no	60+	f	1	1	y	cornwall
3	147	1	1	1	0	1	0	0	0	1	1	1	0	7	0	1	1	0	1	1	0	0	1	1	1	0	7	neutral	agree	agree	disagree	a_little	yes	no	no	no	no	50-59	f	4	0	y	cornwall
3	148	0	1	1	0	1	0	0	0	1	1	1	0	6	0	1	1	1	1	1	1	0	0	1	1	1	9	disagree	neutral	agree	disagree	some	yes	yes	no	no	no	40-49	f	2	0	y	cornwall
3	149	0	1	1	0	0	0	0	0	0	1	1	0	4	1	1	1	0	1	1	1	0	0	1	1	1	9	strongly_disagree	neutral	agree	agree	a_little	yes	yes	yes	yes	no	30-39	m	4	1	y	cornwall
3	150	1	1	1	0	1	0	0	1	1	1	1	0	8	1	1	1	1	1	1	1	1	1	1	1	1	12	disagree	strongly_agree	strongly_agree	strongly_disagree	never	no	no	no	yes	no	50-59	m	1	0	y	cornwall
3	151	0	1	1	0	1	0	0	0	0	1	1	0	5	1	1	0	1	1	1	0	1	1	1	1	1	10	neutral	agree	strongly_agree	disagree	some	yes	no	no	no	no	60+	m	2	0	n	cornwall
3	152	1	1	1	0	1	0	0	1	1	1	0	0	7	0	0	1	0	1	1	1	0	0	1	1	1	7	agree	agree	strongly_agree	agree	a_little	no	no	yes	no	no	60+	m	3	2	y	rest
3	153	0	0	1	0	1	0	0	0	0	1	1	1	5	1	0	1	0	1	1	0	0	0	1	1	1	7	disagree	disagree	agree	disagree	never	no	no	no	yes	no	60+	f	1	0	y	cornwall
3	154	1	1	1	0	1	0	0	1	1	1	1	1	9	1	1	1	0	1	1	0	0	1	0	0	1	7	agree	agree	strongly_agree	strongly_disagree	never	no	no	no	yes	no	60+	f	1	3	y	cornwall
3	155	1	1	1	0	1	0	0	1	0	1	0	1	7	1	1	1	1	1	1	0	1	1	1	1	0	10	disagree	agree	strongly_agree	agree	a_little	no	no	no	yes	no	60+	m	1	1	y	rest
3	156	0	0	1	0	1	0	0	0	0	0	1	0	3	1	1	1	1	0	1	1	0	1	1	1	1	10	strongly_disagree	agree	strongly_agree	strongly_disagree	a_little	yes	no	no	no	no	40-49	m	2	0	y	rest
3	157	0	1	1	0	1	1	0	0	1	1	1	1	8	1	1	1	1	1	1	1	0	0	1	1	1	10	agree	strongly_agree	agree	strongly_disagree	a_lot	yes	no	no	no	no	18-29	f	4	0	y	cornwall
3	158	1	1	1	1	1	1	1	1	1	1	1	1	12	0	1	1	1	1	1	0	0	0	1	1	1	8	strongly_agree	agree	agree	strongly_disagree	a_little	yes	no	no	no	no	50-59	f	1	0	y	cornwall
3	159	1	1	1	0	1	0	1	1	1	1	1	1	10	1	0	1	1	1	1	0	1	1	1	1	1	10	agree	agree	strongly_agree	strongly_disagree	some	yes	yes	no	yes	no	50-59	m	1	2	y	rest
3	160	0	0	1	0	0	0	0	1	0	1	0	0	3	0	1	1	1	1	1	0	1	0	1	1	1	9	agree	agree	agree	disagree	never	no	no	no	yes	no	18-29	m	4	1	n	cornwall
3	161	0	1	1	0	0	0	0	0	0	1	0	0	3	0	1	1	1	1	1	1	0	0	1	1	1	9	disagree	agree	agree	neutral	a_little	yes	no	no	no	no	30-39	m	4	0	n	cornwall
3	162	1	1	1	0	1	0	0	1	1	1	1	0	8	0	1	0	1	1	1	1	0	0	1	1	1	8	disagree	neutral	strongly_agree	neutral	a_little	yes	no	no	no	no	18-29	f	5	0	y	cornwall
2	163	1	1	1	1	1	1	0	1	0	1	1	1	10	1	1	1	0	1	1	1	0	1	1	1	1	10	agree	agree	strongly_agree	disagree	some	yes	no	no	no	no	60+	m	1	1	y	cornwall
2	164	1	1	1	1	1	0	0	0	1	1	1	1	9	0	1	1	0	1	1	1	1	1	1	1	1	10	agree	agree	strongly_agree	disagree	some	yes	yes	no	no	no	50-59	f	3	0	y	cornwall
2	165	1	1	1	1	1	0	1	1	1	1	1	1	11	1	0	1	1	1	1	0	0	1	1	1	1	9	neutral	neutral	agree	disagree	a_little	no	no	no	yes	no	60+	m	5	3	y	cornwall
2	166	0	1	0	0	1	0	0	0	0	0	0	0	2	0	1	1	1	1	1	1	1	0	1	1	1	10	agree	agree	strongly_agree	agree	a_little	yes	no	no	no	no	40-49	m	5	0	n	rest
2	167	0	1	1	0	1	0	0	0	1	1	1	1	7	0	1	1	1	1	1	1	0	0	1	1	1	9	disagree	agree	agree	disagree	a_little	yes	no	no	no	no	40-49	f	5	0	y	rest
2	168	0	1	1	0	1	0	0	1	1	1	1	1	8	1	0	1	0	0	1	0	0	1	1	1	1	7	agree	strongly_agree	strongly_agree	strongly_disagree	a_lot	no	no	no	yes	no	50-59	m	1	0	y	rest
2	169	1	1	1	0	1	0	0	0	0	1	0	0	5	0	1	1	1	1	1	1	0	1	1	1	1	10	neutral	agree	agree	disagree	a_little	yes	no	no	no	no	18-29	f	3	0	y	rest
2	170	1	1	1	0	1	0	0	1	1	1	1	1	9	1	1	1	1	1	1	0	0	1	1	1	1	10	agree	agree	strongly_agree	strongly_disagree	a_lot	yes	no	no	yes	no	50-59	f	5	3	y	cornwall
2	171	1	1	1	1	1	0	0	0	1	1	1	1	9	1	1	1	1	1	1	0	1	1	1	1	1	11	agree	agree	strongly_agree	strongly_disagree	some	yes	no	no	yes	no	40-49	f	4	3	y	rest
2	172	1	1	1	0	1	0	0	0	0	1	0	0	5	0	0	1	1	1	1	0	0	0	1	0	1	6	neutral	agree	strongly_agree	neutral	a_little	yes	no	no	no	no	60+	m	2	0	y	rest
2	173	1	1	1	1	1	0	1	0	1	1	1	1	10	0	1	1	1	1	1	0	0	1	1	1	1	9	strongly_agree	strongly_agree	strongly_agree	strongly_disagree	a_little	no	no	no	no	friends	30-39	f	5	1	y	cornwall
2	174	1	1	1	0	1	0	0	1	1	1	1	1	9	0	0	1	0	1	1	1	0	1	1	1	1	8	neutral	agree	agree	disagree	a_little	yes	no	no	no	friends	60+	m	3	2	y	cornwall
2	175	1	1	1	1	1	0	0	0	1	1	1	1	9	1	1	1	1	1	1	1	1	1	1	1	1	12	agree	agree	agree	disagree	some	yes	no	no	yes	no	60+	m	4	0	y	rest
2	176	0	0	1	0	0	0	0	0	0	1	1	1	4	1	1	1	1	1	1	1	0	1	1	1	1	11	strongly_disagree	strongly_agree	neutral	strongly_agree	some	yes	no	no	no	friends	60+	m	5	0	y	cornwall
2	177	1	1	1	0	1	0	0	1	1	1	1	1	9	1	0	1	0	0	1	1	0	1	1	1	1	8	neutral	agree	strongly_agree	disagree	some	no	no	no	yes	no	60+	m	4	1	y	rest
2	178	1	1	1	0	1	0	0	1	1	1	1	0	8	0	1	1	0	0	1	0	0	1	1	1	1	7	agree	strongly_agree	strongly_agree	strongly_disagree	a_little	yes	no	no	no	no	40-49	f	5	1	y	cornwall
2	179	0	1	1	0	1	0	0	0	0	1	1	0	5	1	1	1	0	1	1	1	1	0	1	1	1	10	disagree	agree	agree	disagree	a_little	yes	yes	no	no	no	18-29	m	4	0	y	rest
2	180	1	1	1	0	1	0	0	0	0	1	1	0	6	1	0	1	0	1	0	0	1	1	1	1	1	8	agree	strongly_agree	strongly_agree	disagree	a_lot	yes	yes	no	no	no	18-29	f	4	0	y	rest
2	181	0	1	1	0	1	0	0	0	0	1	0	0	4	1	0	1	1	1	1	0	1	1	1	1	1	10	agree	strongly_agree	strongly_agree	neutral	a_little	yes	no	no	yes	no	30-39	f	4	0	y	rest
2	182	0	0	1	0	1	1	0	1	0	0	0	0	4	1	1	1	1	0	1	1	1	1	1	1	1	11	disagree	agree	strongly_agree	disagree	some	no	no	no	yes	no	30-39	m	5	0	y	rest
2	183	1	1	1	1	1	0	0	1	1	1	1	1	10	1	1	1	1	1	1	1	1	1	1	1	1	12	agree	agree	strongly_agree	strongly_disagree	a_lot	yes	yes	no	yes	no	50-59	f	3	3	y	cornwall
2	184	1	1	1	1	1	1	0	1	1	1	1	1	11	1	0	1	1	1	1	0	1	1	1	1	1	10	agree	agree	strongly_agree	strongly_disagree	a_little	yes	yes	no	yes	no	50-59	f	3	1	y	cornwall
2	185	1	1	1	1	1	0	0	1	1	1	1	1	10	1	0	1	1	1	1	0	1	1	1	1	1	10	agree	agree	strongly_agree	strongly_disagree	a_lot	yes	no	no	yes	no	60+	f	4	1	y	cornwall
2	186	0	1	1	0	1	0	0	0	1	1	1	1	7	1	1	1	1	1	0	1	1	0	1	1	1	10	disagree	agree	agree	neutral	never	no	no	no	yes	no	40-49	f	1	0	y	rest
2	187	1	1	1	1	1	0	0	1	1	0	1	1	9	0	1	1	1	1	1	0	0	1	0	1	1	8	agree	agree	strongly_agree	disagree	some	yes	yes	no	yes	no	50-59	f	4	2	y	rest
2	188	1	1	1	0	1	1	0	1	1	1	1	1	10	1	0	1	1	1	1	0	1	1	1	1	1	10	agree	agree	agree	disagree	some	yes	yes	yes	yes	no	40-49	f	4	2	y	cornwall
2	189	1	1	1	1	1	0	0	1	1	1	1	0	9	1	0	1	1	1	1	0	1	1	1	1	1	10	strongly_agree	strongly_agree	strongly_agree	strongly_disagree	never	no	no	no	yes	no	60+	f	5	0	y	rest
2	190	0	0	1	0	0	0	0	1	0	1	1	0	4	1	1	1	1	1	1	1	1	1	1	1	1	12	agree	agree	agree	disagree	never	no	no	no	no	no	18-29	m	5	2	n	cornwall
2	191	0	0	1	0	1	0	0	0	0	1	1	0	4	1	1	0	0	1	1	1	0	0	1	1	1	8	neutral	neutral	strongly_agree	disagree	some	yes	yes	no	yes	no	30-39	m	2	2	n	rest
2	192	1	1	1	0	1	0	0	0	1	1	1	1	8	0	0	1	1	1	1	1	0	1	1	1	1	9	agree	agree	strongly_agree	disagree	some	yes	yes	no	no	scouts	40-49	m	4	3	y	rest
2	193	0	1	0	0	1	0	0	0	0	0	1	0	3	0	0	1	0	1	1	1	0	0	1	0	1	6	disagree	strongly_agree	strongly_agree	disagree	a_little	yes	no	no	no	no	40-49	f	4	0	y	cornwall
2	194	1	1	1	1	1	0	0	1	1	1	1	1	10	1	1	1	1	1	1	0	0	1	1	1	1	10	agree	strongly_agree	strongly_agree	strongly_disagree	a_little	yes	no	no	yes	no	40-49	f	5	3	y	cornwall
3	195	1	1	1	0	1	0	0	0	1	1	1	1	8	1	0	1	0	1	1	0	0	1	0	1	1	7	disagree	neutral	strongly_agree	agree	some	yes	no	no	yes	no	60+	f	1	0	y	cornwall
3	196	1	1	1	0	1	0	0	0	0	1	1	1	7	1	0	1	0	1	1	1	1	1	1	1	1	10	agree	agree	strongly_agree	disagree	some	yes	no	no	no	no	18-29	m	5	1	y	cornwall
3	197	1	1	1	1	1	0	1	1	1	1	1	0	10	1	0	1	1	1	1	1	1	1	1	1	1	11	strongly_agree	strongly_agree	strongly_agree	strongly_disagree	a_lot	yes	no	no	yes	no	18-29	f	5	3	y	cornwall
3	198	1	1	1	1	1	0	0	1	1	1	1	1	10	0	0	1	0	0	1	1	0	1	0	1	1	6	agree	agree	strongly_agree	disagree	a_little	no	no	no	yes	garden centres	60+	f	1	0	y	cornwall
3	199	1	1	1	1	1	1	1	1	1	1	1	1	12	1	1	1	0	0	1	0	0	1	1	1	1	8	agree	agree	strongly_agree	disagree	a_lot	yes	yes	no	yes	no	60+	f	3	1	y	cornwall
3	200	1	1	1	1	1	0	0	0	1	1	1	1	9	1	0	1	1	0	1	0	1	1	1	1	1	9	agree	strongly_agree	strongly_agree	strongly_disagree	a_lot	yes	yes	no	yes	no	60+	f	4	0	y	rest
3	201	1	1	1	1	1	1	0	1	1	1	1	1	11	1	0	1	1	0	1	0	0	1	1	1	1	8	neutral	agree	agree	disagree	a_little	yes	no	no	yes	no	50-59	m	5	1	y	cornwall
3	202	1	1	1	0	1	0	1	1	1	1	1	0	9	1	0	1	1	1	1	1	1	1	1	1	1	11	strongly_agree	agree	strongly_agree	strongly_disagree	some	yes	no	no	yes	no	30-39	f	3	1	y	cornwall
3	203	0	1	1	0	0	0	0	0	0	0	1	0	3	0	1	1	1	0	1	0	0	0	1	1	1	7	agree	agree	agree	disagree	a_little	yes	yes	no	no	no	18-29	m	2	0	y	rest
3	204	0	1	0	0	1	0	0	0	0	0	0	0	2	1	1	1	0	1	1	0	0	0	0	1	1	7	disagree	agree	agree	neutral	a_little	yes	yes	no	no	no	18-29	f	5	0	n	cornwall
3	205	1	1	1	0	1	0	0	1	1	1	1	1	9	1	1	1	1	1	1	0	0	1	1	1	1	10	agree	agree	agree	disagree	some	no	no	no	yes	no	60+	f	1	1	y	cornwall
3	206	1	0	1	1	1	1	1	1	1	1	1	1	11	1	0	1	1	0	1	0	1	1	1	1	1	9	agree	agree	disagree	disagree	a_little	no	no	no	yes	diploma in horticulture	40-49	m	1	0	y	cornwall
3	207	1	1	1	0	1	0	0	1	1	1	1	1	9	1	1	1	1	1	1	0	0	1	1	1	1	10	disagree	agree	strongly_agree	neutral	some	yes	no	no	no	no	40-49	f	4	0	y	cornwall
3	208	1	1	1	0	1	0	0	1	1	1	1	1	9	1	1	1	1	0	1	1	1	0	1	1	1	10	agree	agree	strongly_agree	disagree	never	no	no	no	yes	no	60+	f	1	0	y	cornwall
3	209	1	1	1	1	1	0	1	1	1	1	1	1	11	1	1	1	1	0	1	1	1	1	1	1	1	11	agree	agree	strongly_agree	disagree	a_lot	yes	no	no	yes	no	60+	f	1	0	y	cornwall
3	210	0	0	0	0	0	0	0	0	0	0	0	0	0	0	0	1	1	1	1	0	0	1	1	1	1	8	disagree	neutral	agree	neutral	a_lot	yes	yes	no	no	no	18-29	m	3	1	y	cornwall
3	211	1	1	1	1	1	0	0	1	1	1	1	1	10	1	0	1	0	1	1	0	1	1	1	1	1	9	agree	strongly_agree	strongly_agree	strongly_disagree	a_little	yes	no	no	yes	no	60+	m	5	3	y	cornwall
3	212	1	1	1	1	1	1	1	1	1	1	1	1	12	0	1	1	0	1	1	0	0	0	1	1	1	7	agree	neutral	agree	neutral	a_lot	yes	no	no	yes	no	60+	f	3	1	y	cornwall
3	213	1	1	1	1	1	0	0	1	1	1	0	0	8	0	1	1	1	1	1	1	0	1	1	1	1	10	agree	agree	strongly_agree	disagree	a_lot	yes	no	yes	yes	no	50-59	m	2	0	n	cornwall
3	214	0	1	1	0	1	0	0	0	0	1	1	0	5	0	1	1	1	1	1	0	0	1	1	1	1	9	disagree	neutral	agree	agree	some	yes	yes	no	no	no	30-39	m	2	0	y	cornwall
3	215	0	0	1	0	1	0	0	0	1	1	1	0	5	0	1	1	1	1	1	1	0	0	1	1	0	8	strongly_disagree	disagree	agree	agree	some	yes	no	no	no	no	50-59	m	1	0	n	cornwall
3	216	0	1	1	0	1	0	0	0	1	1	0	1	6	0	1	0	0	0	0	1	0	0	0	1	0	3	neutral	agree	agree	neutral	some	yes	no	no	no	no	50-59	m	1	0	y	rest
3	217	1	1	1	0	1	0	0	0	1	1	0	1	7	0	1	1	1	1	1	0	0	0	1	1	1	8	neutral	neutral	strongly_agree	neutral	a_little	yes	no	no	yes	no	50-59	f	1	0	y	rest
3	218	1	1	1	0	1	0	0	0	1	1	1	1	8	0	0	1	1	1	1	0	1	0	1	1	1	8	strongly_agree	neutral	strongly_agree	neutral	some	yes	yes	no	no	no	60+	f	1	0	n	cornwall
3	219	1	1	1	1	1	0	0	1	1	1	1	1	10	0	1	1	1	0	1	0	0	1	1	1	1	8	agree	agree	strongly_agree	strongly_disagree	a_lot	yes	no	no	yes	no	50-59	f	4	1	y	cornwall
3	220	0	1	1	0	1	0	0	0	1	1	1	1	7	1	0	1	1	1	0	0	0	1	1	1	1	8	strongly_agree	strongly_agree	strongly_agree	strongly_disagree	a_lot	yes	no	no	yes	no	40-49	f	4	0	y	cornwall
